# Supplementary material for: Expression of the Calcitonin Receptor-like Receptor (CALCRL) in Normal and Neoplastic Tissues
Source: Int J Mol Sci. 2023 Feb 16;24(4):3960. doi: 10.3390/ijms24043960 (PMC9962437; doi:10.3390/ijms24043960)
Supplement: Supplementary file 1 [file ijms-24-03960-s001.zip]

Archive with 1 entries (1 files):
- ijms-2059537-supplementary.pdf
